# Supplementary material for: An adverse outcome pathway for immune-mediated and allergic hepatitis: a case study with the NSAID diclofenac
Source: Arch Toxicol. 2020 May 5;94(8):2733–48. doi: 10.1007/s00204-020-02767-6 (PMC7395045; doi:10.1007/s00204-020-02767-6)
Supplement: Supplementary file 2 — Supplementary file2 (XLS 34 kb) [file 204_2020_2767_MOESM2_ESM.xls]

## Sheet: Joined (1)
Selvaraj S, Oh JH, Borlak J. An adverse outcome pathway for diclofenac induced immune mediated and allergic hepatitis. Archives of Toxicology
Corresponding author: Prof. Dr. Jürgen Borlak, Hannover Medical School, Centre for Pharmacology and Toxicology, 30625 Hannover, Germany, E-mail: borlak.juergen@mh-hannover.de
ID	Gene description	Fold change_Day1	Fold change_Day3	Fold change_Day14
DAMP and associated proteins
Ager (RAGE)	advanced glycosylation end product-specific receptor	-1.01	1.03	1.12
Aim2	absent in melanoma 2	1.45	-1.18	-1.05
Calr	calreticulin	1.17	-1.06	1.43
Capn1	calpain 1	-1.03	1.09	1.07
Capn2	calpain 2	-1.18	-1.17	-1.01
Capn3	calpain 3	-1.05	-1.18	1.08
Casp1	caspase 1	1.21	1.04	1.15
Casp8	caspase 8	-1.01	1.16	-1.05
Cd14	CD14 antigen	1.78*	1.48	34.68
Cxcr4	chemokine (C-X-C motif) receptor 4	-1.07	-1.1	1.21
Defb1	defensin beta 1	1.05	-1.02	1.11
Fga	fibrinogen alpha chain	1.32	1.27	1.48
Fgb	fibrinogen beta chain	1.23	1.2	1.44
Fgg	fibrinogen gamma chain	1.2	1.17	1.32
Fn1	fibronectin 1	1.63	1.19	1.58
Hmgb1	high mobility group box 1	-1.1	-1.06	-1.05
Hmgn1	high mobility group nucleosomal binding domain 1	1.11	-1.02	1.08
Hsp90aa1	heat shock protein 90, alpha (cytosolic), class A member 1	-1.09	1.01	1.06
Hsp90ab1	heat shock protein 90 alpha (cytosolic), class B member 1	-1.15	1.02	-1.05
Hspa1a	heat shock protein 1A	1.71	-1.45	1.68
Hspa1b	heat shock protein 1B	1.57*	-1.05	1.51
Hspa4	heat shock protein 4	-1.04	1.03	1.01
Hspa8	heat shock protein 8	-1.08	-1.05	1.16
Il10	interleukin 10	-1.04	1.06	1.02
Il10rb	interleukin 10 receptor, beta	1.12	1.14	1.17
Il33	interleukin 33	1.74*	1.54*	4.41*
Irf3	interferon regulatory factor 3	-1	-1.01	-1.03
Irf5	interferon regulatory factor 5	1.01	1.39	1.04
Irf7	interferon regulatory factor 7	1.1	1.07	1.09
Lrp1	low density lipoprotein receptor-related protein 1	1.26	1	1.36
Myd88	myeloid differentiation primary response gene 88	1.47	1.59*	1.3
S100a8	S100 calcium binding protein A8 (calgranulin A)	14.02*	7.46*	23.69*
S100a9	S100 calcium binding protein A9 (calgranulin B)	8.54*	4.13*	10.66*
Sap130	Sin3A associated protein	-1.05	-1.3	-1.03
Sdc1	syndecan 1	1.3	1.09	-1.03
Sdc2	syndecan 2	-1.03	1.01	1.14
Sdc3	syndecan 3	1.31	1.07	1.08
Sdc4	syndecan 4	1	1.07	1.38
Sugt1	SGT1, suppressor of G2 allele of SKP1 (S. cerevisiae)	1.03	-1.02	1
Tlr2	toll-like receptor 2	1.45	1.92	2.03
Tlr4	toll-like receptor 4	-1.02	1.05	1.16
Tlr6	toll-like receptor 6	1.23	1.02	-1.12
Tlr7	toll-like receptor 7	-1.17	-1.05	-1.09
Tlr8	toll-like receptor 8	-1.02	-1.03	-1.03
Tmem173 (STING)	transmembrane protein 173	1.08	1.21	1.25
Inflammasome
Nlrp12	NLR family, pyrin domain containing 12	1.16	-1.04	-1.14
Nlrp3	NLR family, pyrin domain containing 3	1.09	1.18	1.22
Nlrp6	NLR family, pyrin domain containing 6	-1.18	-1.13	1.1
Regulatory protein of inflasomme
Xiap	X-linked inhibitor of apoptosis	-1.07	1.06	1.05
Sugt1	SGT1, suppressor of G2 allele of SKP1 (S. cerevisiae)	1.03	-1.02	1
Bcl2	B cell leukemia/lymphoma 2	1.16	-1.02	1.06
Bcl2l1	BCL2-like 1	1.08	-1.01	1.08
Birc2	baculoviral IAP repeat-containing 2	1.02	1.03	1.37
Birc3	baculoviral IAP repeat-containing 3	-1.03	-1.08	1.31
Birc5	baculoviral IAP repeat-containing 5	1.22	-1	1.06
Birc7	baculoviral IAP repeat-containing 7	-1.16	1.01	-1.19
Brcc3	BRCA1/BRCA2-containing complex, subunit 3	1.01	1.03	-1.01
Prkcd	protein kinase C, delta	1.01	-1.03	1.07
*Statistically significant genes
