# Supplementary material for: An adverse outcome pathway for immune-mediated and allergic hepatitis: a case study with the NSAID diclofenac
Source: Arch Toxicol. 2020 May 5;94(8):2733–48. doi: 10.1007/s00204-020-02767-6 (PMC7395045; doi:10.1007/s00204-020-02767-6)
Supplement: Supplementary file 3 — Supplementary file3 (XLS 35 kb) [file 204_2020_2767_MOESM3_ESM.xls]

## Sheet: Joined
Selvaraj S, Oh JH, Borlak J. An adverse outcome pathway for diclofenac induced immune mediated and allergic hepatitis. Archives of Toxicology
Corresponding author: Prof. Dr. Jürgen Borlak, Hannover Medical School, Centre for Pharmacology and Toxicology, 30625 Hannover, Germany, E-mail: borlak.juergen@mh-hannover.de
ID	Gene description	Fold change_low dose	Fold change_high dose
DAMP and associated proteins
AGER (RAGE)	advanced glycosylation end product-specific receptor	-1.03	-1.04
CALR	calreticulin	1.07	2.99*
CAPN1	calpain 1	-1.06	-1.18
CAPN2	calpain 2	-1.01	-1.05
CAPN3	calpain 3	1.02	1.03
CASP4	caspase 4	1.14	1.12
CASP8	caspase 8	-1.11	-1.38
CD14	CD14 antigen	1.11	2.11
CD24	CD24 antigen	-1.6	1.21
CXCR4	chemokine (C-X-C motif) receptor 4	-1.13	-1.71
DEFA1	defensin alpha 1	-1.05	-1.08
DEFB1	defensin beta 1	-1.6*	-3.22*
FGA	fibrinogen alpha chain	1.41	2.04
FGB	fibrinogen beta chain	1.01	1.63
FGG	fibrinogen gamma chain	1.35	2.3
FN1	fibronectin 1	-1.1	-1.3
HMGB1	high mobility group box 1	-1.05	-1.2
HMGN2	high mobility group nucleosomal binding domain 1	-1.56*	-1.5*
HSP90AA1	heat shock protein 90, alpha (cytosolic), class A member 1	-1.11	1.06
HSP90AB1	heat shock protein 90 alpha (cytosolic), class B member 1	-1.08	-1.1
HSPA4	heat shock protein 1A	1.01	2.49*
HSPA8	heat shock protein 8	-1	1.34
IFNAR1	interferon alpha and beta receptor subunit 1	1.02	1.35
IFNAR2	interferon alpha and beta receptor subunit 2	-1.09	-1.07
IFNGR2	interferon gamma receptor 2	1.31	2.23*
IL10	interleukin 10	1.04	1.07
IL10RB	interleukin 10 receptor, beta	1.07	1.74
IL1A	interleukin 1 alpha	-1.33	1.5*
IL33	interleukin 33	-1.65*	-4.17*
IRF3	interferon regulatory factor 3	1.09	1.06
IRF5	interferon regulatory factor 5	-1.07	-1.23
LRP1 (CD91)	LDL receptor related protein 1	1.06	1.96
MYD88	myeloid differentiation primary response gene 88	-1.19	-1.17
S100A8	S100 calcium binding protein A8 (calgranulin A)	1.57*	9.77*
S100A9	S100 calcium binding protein A9 (calgranulin B)	1.39	8.72*
SAP130	Sin3A associated protein	-1.06	1.02
SDC1 (Syndecan 1)	syndecan 1	-1.04	-1.04
SDC2	syndecan 2	1.16	1.26
SDC3	syndecan 3	-1.21	-1.16
SDC4	syndecan 4	1.12	2.58*
TLR2	toll-like receptor 2	1.03	1.45
TLR4	toll-like receptor 4	1.04	2.11*
TLR8	toll-like receptor 8	-1.04	1.51
TMEM173 (STING)	transmembrane protein 173	-1.06	-1.22
Inflammasome
NLRP1	NLR family, pyrin domain containing 1	1.08	1.24
NLRP3	NLR family, pyrin domain containing 3	-1.09	-1.07
NLRP6	NLR family, pyrin domain containing 6	-1.16	-1.01
NLRP12	NLR family, pyrin domain containing 12	-1.22	-1
Regulatory protein of inflasomme
BCL2	B cell leukemia/lymphoma 2	1.13	1.25
BCL2L1	BCL2-like 1	1.1	1.52
BIRC2	baculoviral IAP repeat-containing 2	-1.15	1.01
BIRC3	baculoviral IAP repeat-containing 3	-1.03	4.06*
BIRC5	baculoviral IAP repeat-containing 5	1.15	1.68*
BIRC7	baculoviral IAP repeat-containing 7	-1.02	-1.31
BRCC3	BRCA1/BRCA2-containing complex, subunit 3	1.19	-1.05
GBP5	guanylate binding protein 5	1.06	-1.05
NOD2	nucleotide binding oligomerization domain containing 2	-1.12	1.13
PRKCD	protein kinase C delta	1.11	1.19
SUGT1	SGT1 homolog, mis12 kinetochore complex assembly cochaperone	-1.03	1.1
XIAP (BIRC4)	X-linked inhibitor of apoptosis	1.18	1.98*
*Statistically significant genes
